# Supplementary material for: Pyrethroid insecticide resistance of Aedes albopictus and Aedes aegypti (Diptera: Culicidae) across the Hawaiian Islands
Source: Parasit Vectors. 2025 Dec 5;19:17. doi: 10.1186/s13071-025-07176-1 (PMC12797669; doi:10.1186/s13071-025-07176-1)
Supplement: Supplementary file 2 — Additional file 2. [file 13071_2025_7176_MOESM2_ESM.xlsx]

## Sheet: AalbF5_June2024_DP8_mm0.1_CDS_8
Chro	Position	Reference	Alternative	Note
NC_085138.1	345159573	T	C	synonymous
NC_085138.1	345159714	T	A	synonymous
NC_085138.1	345159738	C	T	synonymous
NC_085138.1	345159744	G	A	synonymous
NC_085138.1	345159747	G	A	synonymous
NC_085138.1	345159756	C	T	synonymous
NC_085138.1	345159759	C	T	synonymous
NC_085138.1	345159762	G	A	synonymous
NC_085138.1	345159792	C	T	synonymous
NC_085138.1	345159943	A	G	synonymous
NC_085138.1	345159961	A	G	synonymous
NC_085138.1	345159982	C	T	synonymous
NC_085138.1	345160075	G	T	synonymous
NC_085138.1	345160083	G	A	synonymous
NC_085138.1	345160099	A	G	synonymous
NC_085138.1	345160221	G	A	synonymous
NC_085138.1	345160222	C	T	synonymous
NC_085138.1	345175800	C	T	synonymous
NC_085138.1	345175803	A	G	synonymous
NC_085138.1	345175812	G	A	synonymous
NC_085138.1	345175827	G	A	synonymous
NC_085138.1	345175905	G	A	synonymous
NC_085138.1	345176078	G	A	synonymous
NC_085138.1	345176082	C	T	synonymous
NC_085138.1	345176220	G	A	synonymous
NC_085138.1	345176426	C	T	synonymous
NC_085138.1	345176486	C	T	synonymous
NC_085138.1	345176489	C	T	synonymous
NC_085138.1	345176507	G	A	synonymous
NC_085138.1	345176519	G	A	synonymous
NC_085138.1	345176669	C	T	synonymous
NC_085138.1	345186509	G	A	synonymous
NC_085138.1	345197075	T	C	synonymous
NC_085138.1	345229224	G	A	synonymous
NC_085138.1	345229254	G	A	synonymous
NC_085138.1	345229260	C	T	synonymous
NC_085138.1	345229263	T	C	synonymous
NC_085138.1	345229308	C	G	synonymous
NC_085138.1	345229329	G	A	synonymous
NC_085138.1	345229332	G	A	synonymous
NC_085138.1	345270471	G	A	synonymous
NC_085138.1	345352012	G	A	synonymous
NC_085138.1	345352226	G	A	synonymous
NC_085138.1	345352337	C	G	synonymous
